# Supplementary material for: Density‐dependent diel activity in stream‐dwelling Arctic charr Salvelinus alpinus
Source: Ecol Evol. 2016 May 13;6(12):3965–76. doi: 10.1002/ece3.2177 (PMC4867681; doi:10.1002/ece3.2177)
Supplement: Supplementary file 2 — Table S1. Candidate models included in the model‐averaged generalized linear mixed model, evaluating the effect of population density and ecological variables on the probability of detecting activity in juvenile Arctic charr. [file ECE3-6-3965-s002.xls]

## Sheet: Table S1
Table S1: Candidate models included in the model-averaged generalized linear mixed model. The effect of population density treatment and ecological variables (see footnote) on the probability of detecting activity in juvenile Arctic charr Salvelinus alpinus was tested using a threshold of one and three fish at low and high density, respectively. Enclosure was included as a random factor.
Candidate models	Df	Log(L)	AICc	Delta AICc	AICc weight
1/2/3/4/5/6/8	9	-230.09	478.62	0	0.18
1/2/3/4/5/7/8	9	-230.2	478.84	0.22	0.16
1/2/3/4/5/8	8	-231.69	479.73	1.11	0.1
1/2/3/4/5/7/8/9	10	-229.66	479.86	1.24	0.09
1/2/3/4/5/8/9	9	-230.82	480.08	1.46	0.08
1/2/3/4/5/6/8/10	10	-229.77	480.09	1.47	0.08
1/2/3/4/5/7/8/10	10	-229.86	480.27	1.65	0.08
1/2/3/4/5/6/8/9	10	-229.89	480.33	1.71	0.08
1/2/3/4/5/6/7/8	10	-229.89	480.33	1.71	0.07
1/2/3/4/5/8/10	9	-230.97	480.39	1.78	0.07
a Variables included as fixed factors in component models: 1 - Julian date; 2 - Light intensity; 3 - Water temperature; 4 - Water level, 5 - Density treatment; 6 - Light intensity and Julian date; 7 - Water temp. and Julian date; 8 - Water temp. and Light intensity; 9 - Light intensity and Water level; 10 - Water temp. and Water level.
