# Supplementary material for: Density‐dependent diel activity in stream‐dwelling Arctic charr Salvelinus alpinus
Source: Ecol Evol. 2016 May 13;6(12):3965–76. doi: 10.1002/ece3.2177 (PMC4867681; doi:10.1002/ece3.2177)
Supplement: Supplementary file 3 — Appendix S1. ANOVA tables testing for the effect of density treatment on individual activity, dispersion of activity, and individual growth rate. [file ECE3-6-3965-s003.xls]

## Sheet: Appendix S1
Appendix S1: ANOVA tables testing for the effect of density treatment on (a) individual activity, (b) dispersion of activity, and (c) individual growth rate, including experimental round and enclosure pair as random effects and, in the case of growth, individual activity rate, initial body mass, and the interaction between density treatment and initial body mass as covariates. Bold P values indic…
(a) Individual activity rate: Activity ~ Density + Error (Round + Pair)
Error: Round
	Df	Sum sq.	Mean sq.
Treatment	1	0.139	0.139
Error: Pair
	Df	Sum sq.	Mean sq.
Treatment	1	0.191	0.191
Error: Within
	Df	Sum sq.	Mean sq.	F value	P value
Treatment	1	0.045	0.045	4.475	0.038
Residuals	67	0.675	0.01
(b) Dispersion of activity: SD of Activity ~ Density + Error (Round + Pair)
Error: Round
	Df	Sum sq.	Mean sq.
Treatment	1	0.002	0.002
Error: Pair
	Df	Sum sq.	Mean sq.
Treatment	1	0.003	0.003
Error: Within
	Df	Sum sq.	Mean sq.	F value	P value
Treatment	1	0.003	0.003	4.639	0.036
Residuals	56	0.035	0.001
(c) Individual growth rate: Growth ~ Density + Activity + Initial body mass + Density*Initial body mass + Error (Round + Pair)
Error: Round
	Df	Sum sq.	Mean sq.
Treatment	1	> 0.001	> 0.001
Error: Pair
	Df	Sum sq.	Mean sq.
Treatment	1	> 0.001	> 0.001
Error: Within
	Df	Sum sq.	Mean sq.	F value	P value
Treatment	1	> 0.001	> 0.001	0.197	0.6584
Activity rate	1	> 0.001	> 0.001	2.272	0.137
Initial mass	1	> 0.001	> 0.001	3.118	0.082
Density*Initial mass	1	> 0.001	> 0.001	1.355	0.249
Residuals	64	0.005	> 0.001
